# Supplementary material for: Capturing the wide variety of impaired fracture healing phenotypes in Neurofibromatosis Type 1 with eight key factors: a computational study
Source: Sci Rep. 2016 Jan 29;7:20010. doi: 10.1038/srep20010 (PMC4731811; doi:10.1038/srep20010)
Supplement: Supplementary Information [file srep20010-s1.xls]

## Sheet: DOE - uniform
cf_BC	Af0	F4	Y11	Y3cb	Pmc	Pmf	Ggvc	fibrous tissue fraction day 7	bone tissue fraction day 7	cartilage fraction day 7	fibroblasts day 7	fibrous tissue fraction day 21	bone tissue fraction day 21	cartilage fraction day 21	fibroblasts day 21	fibrous tissue fraction day 35	bone tissue fraction day 35	cartilage fraction day 35	fibroblasts day 35	fibrous tissue fraction day 49	bone tissue fraction day 49	cartilage fraction day 49	fibroblasts day 49	fibrous tissue day 7	fibrous tissue day 21	fibrous tissue day 35	fibrous tissue day 49	non-union day 7	non-union day 21	non-union day 35	non-union day 49	CI day 7	CI day 21	CI day 35	CI day 49
27.1327	2.70286	0.293545	8.85279	610.55	0.0466141	3.58619	36209.5	1	0	0	0.0022	0.865	0	0.135	0.0849	0.6675	0	0.3325	0.4365	0.6675	0	0.3325	0.5544	0.181086	0.893131	0.999941	0.999991	1	1	1	1	0.394429	0.659344	0.812147	0.851464
34.5009	6.86017	0.354024	3.13982	249.341	0.162382	6.96671	76446.5	0.9858	0	0.0142	0.0032	0.4981	0.0614	0.4406	0.0061	0.4947	0.3514	0.1539	0.0314	0.4867	0.3517	0.1617	0.2487	0.299442	0.448765	0.538134	0.696324	1	1	0	0	0.434214	0.484955	0.189845	0.315008
0.713146	3.59388	0.389061	7.70423	762.101	0.0847413	6.28719	18078.9	1	0	0	0	0.4483	0.0367	0.5133	0	0.1692	0.8308	0	0	0.0908	0.9092	0	0	0.203914	0.187273	0.0820529	0.0701314	1	1	0	0	0.401305	0.395758	0.027351	0.0233771
15.6078	0.823525	0.893789	0.862727	793.321	0.132956	6.65124	27767	0.985	0	0.015	0.0024	0.4442	0.2467	0.3092	0.000148	0.3194	0.6011	0.0794	0.1291	0.3392	0.6608	0	0.2052	0.209718	0.206072	0.365409	0.517192	1	0	0	0	0.404039	0.06874	0.164836	0.240797
3.53633	7.18263	0.762201	3.71956	11.8352	0.181418	5.61826	10374.9	0.9242	0	0.0758	0	0.2325	0	0.4675	0	0.5333	0	0.4667	0	0.5283	0.0117	0.46	0	0.255343	0.255279	0.254687	0.253777	1	1	1	1	0.418448	0.418426	0.418229	0.417926
19.5674	5.66076	0.468827	16.0636	167.505	0.0923919	1.40649	59629.2	1	0	0	0.024	0.5925	0	0.4075	0.0795	0.5	0	0.5	0.0837	0.5	0	0.5	0.147	0.198624	0.622116	0.899734	0.989957	1	1	1	1	0.407541	0.567205	0.661145	0.712319
21.5421	2.84861	0.841816	13.6864	58.9274	0.156197	5.77051	49473.9	1	0	0	0.0021	0.5125	0	0.4875	0.0419	0.5125	0.0025	0.485	0.195	0.5125	0.005	0.4825	0.2644	0.221548	0.888213	0.993349	0.993104	1	1	1	1	0.407883	0.643371	0.72945	0.752501
45.6199	7.77843	0.236196	0.553758	389.974	0.00693627	9.75941	56272	1	0	0	0.0069	1	0	0	0.0257	1	0	0	0.0828	1	0	0	0.311	0.468635	0.9544	0.999115	1	1	1	1	1	0.491845	0.660033	0.693972	0.770333
15.379	6.67078	0.645833	12.6406	976.394	0.0763351	7.79515	37221.4	1	0	0	0.0061	0.5033	0	0.4967	0.1128	0.5008	0	0.4992	0.2286	0.5008	0	0.4992	0.3419	0.363658	0.908327	0.99098	0.999797	1	1	1	1	0.456586	0.673709	0.73986	0.780566
9.93702	8.68455	0.170913	16.4411	538.694	0.0396414	0.882781	22563	1	0	0	0.0197	0.995	0	0.005	0.053	0.9025	0	0.0975	0.0815	0.8242	0	0.1758	0.0905	0.162357	0.505352	0.718295	0.856036	1	1	1	1	0.394019	0.519451	0.599932	0.648845
25.5661	5.15317	0.639347	14.8974	87.7773	0.125804	3.55901	97204.9	1	0	0	0.0065	0.53	0	0.47	0.0485	0.5	0	0.5	0.2455	0.5	0	0.5	0.3545	0.225812	0.658257	0.826185	0.93165	1	1	1	1	0.410771	0.568919	0.690562	0.76205
25.0599	4.05342	0.516652	19.3403	377.702	0.0319041	9.36851	69056.1	1	0	0	0.0101	1	0	0	0.1345	0.665	0	0.335	0.3761	0.6075	0	0.3925	0.4543	0.390138	0.998129	1	1	1	1	1	1	0.466746	0.710876	0.792033	0.8181
11.0674	3.23979	0.540941	4.82836	243.765	0.0308853	2.33655	54677.3	1	0	0	0.0159	1	0	0	0.0221	0.8117	0	0.1883	0.0788	0.6017	0	0.3983	0.2436	0.18395	0.551517	0.825921	0.991826	1	1	1	1	0.39995	0.524539	0.634907	0.745142
20.5563	8.78125	0.526398	4.91696	832.751	0.102438	8.93564	11577.2	1	0	0	0.0047	0.5206	0.1722	0.3072	0.0276	0.4992	0.4992	0.0017	0.2233	0.5	0.5	0	0.2996	0.408347	0.636959	0.634198	0.758885	1	0	0	0	0.471016	0.22152	0.285833	0.352828
33.4842	4.92576	0.706442	14.3918	481.666	0.16018	0.451362	2893.8	1	0	0	0.0211	0.3708	0.2742	0.355	0.0097	0.0783	0.9158	0.0058	0.082	0.1442	0.8558	0	0.1663	0.132313	0.123419	0.116767	0.223433	1	0	0	0	0.384471	0.0443729	0.0662558	0.129911
22.558	1.8679	0.917031	17.658	546.31	0.129539	7.68986	62733.8	1	0	0	0.0022	0.4769	0.2244	0.2986	0.0519	0.4378	0.4828	0.0794	0.1312	0.4867	0.4867	0.0267	0.1977	0.2241	0.369517	0.573405	0.624897	1	0	0	0	0.408767	0.140472	0.234868	0.274199
6.34405	0.869182	0.31416	5.28739	346.711	0.192372	8.32627	32058	0.9708	0	0.0292	0	0.3853	0.2119	0.4028	0	0.1208	0.7883	0.0908	0	0.1175	0.8825	0	0	0.211667	0.161007	0.0769762	0.0673936	1	0	0	0	0.403889	0.0536691	0.0256587	0.0224645
30.098	5.71269	0.831039	0.637932	308.396	0.0671128	1.02695	14101.8	1	0	0	0.0101	0.77	0	0.23	0.0831	0.6658	0	0.3342	0.1132	0.5	0	0.5	0.0742	0.154851	0.492188	0.72749	0.868532	1	1	1	1	0.388317	0.525096	0.613563	0.647577
37.8403	6.52103	0.186328	11.6408	606.896	0.0119978	5.67196	85793.5	1	0	0	0.017	1	0	0	0.0094	1	0	0	0.1625	1	0	0	0.3986	0.378412	0.781407	0.995503	1	1	1	1	1	0.465137	0.596936	0.719334	0.799533
26.3024	9.9202	0.471964	7.6184	272.998	0.0742891	4.23559	3263.19	1	0	0	0.0164	0.6192	0	0.3808	0.1679	0.5508	0	0.4492	0.4665	0.5425	0	0.4575	0.6606	0.27684	0.970887	1	1	1	1	1	1	0.43108	0.712929	0.822167	0.886867
8.99091	6.21394	0.0590931	6.30882	32.8893	0.06553	3.87687	77690.2	1	0	0	0.0232	0.855	0	0.145	0.0728	0.7283	0	0.2717	0.1812	0.7092	0	0.2908	0.24	0.28181	0.757143	0.867699	0.936325	1	1	1	1	0.435003	0.609981	0.682966	0.725442
33.654	6.07703	0.438746	9.41131	458.957	0.0664649	9.1471	84460.8	1	0	0	0.0061	0.5	0	0.5	0.107	0.5	0	0.5	0.3995	0.5	0	0.5	0.6548	0.408626	0.965622	1	1	1	1	1	1	0.471575	0.690874	0.799833	0.884933
29.612	4.62661	0.671665	18.5152	685.326	0.0594487	1.5152	78567.4	1	0	0	0.0066	0.7475	0.0058	0.2467	0.0727	0.6483	0.0342	0.3175	0.1932	0.63	0.0608	0.3092	0.0698	0.166529	0.705681	0.907497	0.903761	1	1	1	1	0.391043	0.592794	0.700232	0.657854
34.9264	7.21268	0.587826	14.7689	967.229	0.0895693	3.83851	69614.4	1	0	0	0.0133	0.5517	0.1842	0.2642	0.1132	0.4975	0.345	0.1575	0.1589	0.5	0.5	0	0.3659	0.24209	0.46322	0.587143	0.714889	1	0	0	0	0.418463	0.19214	0.248681	0.360263
28.4147	8.25273	0.931615	8.73677	238.348	0.00519761	2.0815	81891.5	1	0	0	0.0079	1	0	0	0.0251	1	0	0	0.0697	1	0	0	0.1823	0.212472	0.658699	0.859714	0.97968	1	1	1	1	0.406791	0.561266	0.643138	0.72066
4.11411	6.16821	0.461581	19.5091	525.423	0.172378	3.3632	51676.1	0.9383	0	0.0617	0	0.4461	0.0311	0.5228	0	0.1025	0.8975	0	0	0.0983	0.9017	0	0	0.198868	0.181356	0.0672985	0.0637026	1	1	0	0	0.399623	0.393785	0.0224328	0.0212342
11.3329	7.10846	0.0973928	13.4191	938.541	0.028002	4.47576	12496.6	1	0	0	0.0182	1	0	0	0.05	0.9408	0	0.0592	0.1111	0.8483	0	0.1517	0.1424	0.354451	0.829816	0.994596	0.99989	1	1	1	1	0.45755	0.626605	0.701899	0.714097
34.7903	0.583625	0.435371	0.301414	972.864	0.0700328	5.29519	8505.38	1	0	0	0.0029	0.675	0.0258	0.2992	0.0098	0.6258	0.0783	0.2958	0.051	0.5983	0.1108	0.2908	0.0255	0.219394	0.640316	0.910385	0.915902	1	1	1	0	0.407431	0.550039	0.653795	0.313801
1.04265	4.41724	0.656932	17.5854	278.098	0.11355	5.36844	35727.6	1	0	0	0	0.5	0	0.5	0	0.4558	0.0342	0.51	0	0.4158	0.0975	0.485	0	0.207198	0.206406	0.202127	0.195113	1	1	1	1	0.402399	0.402135	0.400709	0.398371
40.757	3.80709	0.256079	4.72349	54.9776	0.0781816	7.88027	97711.4	1	0	0	0.0078	0.5442	0	0.4558	0.1142	0.5883	0	0.4617	0.4788	0.5358	0	0.4642	0.5581	0.273019	0.995577	0.999992	0.999999	1	1	1	1	0.42694	0.703259	0.826264	0.8527
5.21558	3.4942	0.853089	17.2633	948.748	0.168513	9.50466	23321.3	0.9892	0	0.0108	0	0.4956	0.0322	0.4722	0	0.1683	0.8317	0	0	0.1558	0.8442	0	0	0.270039	0.247578	0.0795469	0.0705469	1	1	0	0	0.423346	0.415859	0.0265156	0.0235156
37.1151	9.26917	0.907934	6.90913	442.714	0.164395	7.19208	13390.5	0.9842	0	0.0158	0.0027	0.5039	0.1939	0.3022	0.0412	0.4583	0.3542	0.1875	0.0935	0.4689	0.3406	0.1906	0.1949	0.333224	0.440061	0.597459	0.785792	1	0	0	0	0.445308	0.16042	0.23032	0.326897
27.6182	6.36108	0.720605	2.26791	116.649	0.0346906	7.74217	22874.2	1	0	0	0.0051	1	0	0	0.1582	0.5783	0	0.4217	0.4268	0.5367	0	0.4633	0.471	0.359433	0.987504	1	1	1	1	1	1	0.454844	0.715235	0.808933	0.823667
18.856	7.79946	0.735157	11.2557	268.783	0.0689006	3.00582	60206.4	1	0	0	0.0193	0.5758	0	0.4242	0.1443	0.5342	0	0.4658	0.2412	0.5225	0	0.4775	0.5321	0.240734	0.937986	0.999327	1	1	1	1	1	0.420011	0.694095	0.746842	0.844033
34.2245	8.49293	0.488745	4.20405	137.777	0.0157538	2.9219	29284.2	1	0	0	0.0112	1	0	0	0.0672	1	0	0	0.2811	0.9983	0	0.0017	0.4014	0.255821	0.811964	0.996442	0.999996	1	1	1	1	0.42234	0.626388	0.759181	0.800465
2.86142	1.80689	0.220107	1.64814	147.837	0.0582293	7.40271	6135.17	1	0	0	0	0.7867	0	0.015	0	0.5517	0.4167	0.0083	0	0.4503	0.4111	0.1386	0	0.183347	0.173877	0.15606	0.150356	1	1	0	0	0.394449	0.391292	0.05202	0.0501187
19.9199	5.86943	0.333849	10.2538	42.8164	0.193557	2.24908	81011.2	0.9558	0	0.0442	0.005	0.5	0	0.5	0.0084	0.5	0	0.5	0.0434	0.5	0	0.5	0.2	0.19464	0.435284	0.616663	0.76494	1	1	1	1	0.39988	0.481228	0.553354	0.65498
36.8666	5.77985	0.348623	5.58143	771.658	0.0503445	8.84264	45275.4	1	0	0	0.0072	0.7208	0	0.2792	0.0545	0.5117	0	0.4883	0.1287	0.5133	0	0.4867	0.331	0.366676	0.932554	0.999292	0.999586	1	1	1	1	0.457959	0.662351	0.709331	0.776862
15.8463	1.91461	0.0861839	12.1536	501.937	0.069414	9.6585	71038.8	1	0	0	0.0016	0.6825	0	0.3175	0.1196	0.5392	0.0033	0.4575	0.2717	0.5333	0.0075	0.4592	0.3938	0.240141	0.819733	0.987313	0.999938	1	1	1	1	0.413914	0.646444	0.753004	0.797913
21.8401	9.36646	0.936669	9.2583	958.313	0.180267	3.93422	56610.5	0.9225	0	0.0775	0.0024	0.4603	0.2344	0.3053	0.0272	0.4303	0.3944	0.1753	0.1609	0.4083	0.4358	0.1558	0.2329	0.262179	0.280708	0.506538	0.582108	1	0	0	0	0.421526	0.102636	0.222479	0.271669
9.25472	2.40101	0.597337	14.6925	223.157	0.0421426	9.72554	16474.1	1	0	0	0.0024	0.925	0	0.075	0.0744	0.5133	0	0.4867	0.3559	0.5	0	0.5	0.4989	0.27008	0.970237	1	1	1	1	1	1	0.42416	0.681546	0.7853	0.832967
2.15643	8.53444	0.710788	10.8244	873.372	0.115175	5.94673	4200.59	1	0	0	0	0.4361	0.0753	0.4886	0	0.2586	0.5678	0.1735	0	0.1992	0.7558	0.035	0	0.273921	0.25085	0.160675	0.116427	1	1	0	0	0.42464	0.41695	0.0535582	0.0388088
31.6576	0.914711	0.298226	16.9663	211.043	0.136655	5.57221	79727.4	1	0	0	0.0019	0.6042	0.0575	0.3383	0.0101	0.6125	0.11	0.2775	0.0234	0.6017	0.1308	0.2675	0.032	0.185826	0.47968	0.640423	0.686782	1	1	0	0	0.395909	0.496593	0.221274	0.239594
43.032	8.87909	0.571259	15.6025	679.095	0.196144	5.178	84886	0.95	0	0.05	0.003	0.5142	0	0.4858	0.0018	0.4814	0.1756	0.3431	0.0533	0.4617	0.2458	0.2925	0.098	0.287993	0.392324	0.367354	0.43226	1	1	0	0	0.430331	0.464708	0.140218	0.176753
22.7667	7.9088	0.26941	18.7334	929.389	0.0806662	4.83534	89310.9	1	0	0	0.0107	0.5483	0.0742	0.3775	0.0611	0.4967	0.2967	0.2067	0.1645	0.5	0.5	0	0.2984	0.307021	0.487473	0.684281	0.696629	1	1	0	0	0.43924	0.516191	0.282927	0.331676
29.888	0.969705	0.175203	9.82313	849.627	0.0555599	9.19538	49863.6	1	0	0	0.0018	0.6592	0	0.3408	0.0458	0.6608	0	0.3392	0.0842	0.655	0.0092	0.3358	0	0.231362	0.92616	0.997756	0.993377	1	1	1	1	0.411054	0.65732	0.693985	0.664459
39.7231	4.08939	0.986721	7.9386	351.769	0.0632308	5.44025	29865.6	1	0	0	0.0013	0.7733	0	0.2267	0.0667	0.5808	0	0.4192	0.0475	0.5483	0.0033	0.4483	0.0315	0.225993	0.806277	0.967622	0.994781	1	1	1	1	0.409098	0.624326	0.671707	0.675427
49.5366	7.33073	0.501218	9.18076	330.713	0.0954945	8.12746	5642.38	1	0	0	0.0053	0.5	0	0.5	0.0527	0.5	0	0.5	0.2985	0.5	0	0.5	0.2908	0.36296	0.916046	0.99996	0.999846	1	1	1	1	0.456087	0.656249	0.766153	0.763549
32.6931	0.379645	0.401839	6.19767	822.36	0.0358226	4.33832	81401.5	1	0	0	0.0115	1	0	0	0.0164	1	0	0	0.0022	0.9883	0.0117	0	0	0.250466	0.760267	0.878172	0.871306	1	1	1	1	0.420655	0.592222	0.626791	0.623769
44.1826	7.05833	0.729342	6.35011	217.549	0.173114	1.54852	24870.1	0.9958	0	0.0042	0.0036	0.4733	0.1192	0.4075	0.0014	0.435	0.1758	0.3892	0.0019	0.4194	0.1936	0.3869	1.4221e-05	0.165416	0.204911	0.208443	0.213868	1	0	0	0	0.389672	0.0687703	0.0701145	0.0712939
28.131	8.0981	0.738071	18.3172	641.795	0.0858362	9.95151	53715.1	1	0	0	0.0051	0.5017	0	0.4983	0.1131	0.5042	0.0217	0.4742	0.2887	0.5083	0.0533	0.4383	0.2756	0.428036	0.996681	0.993815	0.979675	1	1	1	1	0.477712	0.70326	0.760838	0.751758
37.6133	1.55291	0.607747	18.9502	24.0658	0.11561	8.40218	92751	1	0	0	0.0029	0.5017	0	0.4983	0.0527	0.5067	0.0025	0.4908	0.0592	0.5058	0.015	0.4792	0.1236	0.231324	0.951376	0.998293	0.989609	1	1	1	1	0.411408	0.668025	0.685831	0.704403
40.4234	6.76909	0.83349	18.444	569.455	0.109142	4.04228	9979.17	1	0	0	0.0112	0.5075	0.2292	0.2633	0.0431	0.4742	0.3008	0.225	0.0715	0.4469	0.2986	0.2544	0.1375	0.254603	0.372774	0.47748	0.551017	1	0	0	0	0.421934	0.138625	0.182993	0.229506
36.6628	3.74653	0.231251	16.1494	648.316	0.185997	4.28773	33415.7	0.9883	0	0.0117	0.002	0.4764	0.0906	0.4331	0.0008518	0.3467	0.4617	0.1917	0.0335	0.3942	0.41	0.1958	0.2241	0.208005	0.243057	0.257166	0.517755	1	1	0	0	0.403335	0.414636	0.0968887	0.247285
32.0069	8.62111	0.912001	10.1122	517.838	0.120753	5.33648	90739.1	1	0	0	0.004	0.4944	0.1144	0.3911	0.0013	0.4667	0.3283	0.205	0.1107	0.4856	0.3389	0.1756	0.1594	0.283805	0.361657	0.53737	0.595492	1	0	0	0	0.429268	0.120986	0.216023	0.251631
41.4605	2.32625	0.617575	0.752809	5.57082	0.0619706	4.38972	47422.7	1	0	0	0.0118	0.5	0	0.5	0.0521	0.5	0	0.5	0.2221	0.5	0	0.5	0.512	0.20466	0.792392	0.998444	1	1	1	1	1	0.405487	0.614831	0.740181	0.837333
1.38942	8.43373	0.522554	13.2639	171.87	0.185518	8.1537	83531.2	0.9458	0	0.0542	0	0.5	0	0.5	0	0.3303	0.3728	0.2969	0	0.3069	0.4694	0.2236	0	0.30537	0.304141	0.234328	0.218527	1	1	0	0	0.435123	0.434714	0.0781095	0.0728425
39.2387	8.84088	0.685464	13.5972	92.5319	0.0269979	0.723954	74371.7	1	0	0	0.0234	1	0	0	0.226	0.775	0	0.225	0.2783	0.6767	0	0.3233	0.4508	0.150408	0.683939	0.955829	0.995485	1	1	1	1	0.391269	0.636646	0.74471	0.815428
29.3316	8.32974	0.0677215	7.52184	728.848	0.170577	5.47286	63155.1	0.9825	0	0.0175	0.003	0.4761	0.1528	0.3711	0.02	0.4047	0.4114	0.1839	0.1015	0.4717	0.5283	0	0.2886	0.283804	0.349597	0.439449	0.636945	1	0	0	0	0.428935	0.123199	0.180316	0.308515
30.4463	2.50796	0.422917	18.6561	142.389	0.184558	3.25603	7323.61	0.8717	0	0.1283	0.0039	0.4989	0.0339	0.4672	0.0024	0.4978	0.1103	0.3919	0.0304	0.5014	0.1431	0.3556	0.0413	0.176211	0.415088	0.426218	0.452502	1	1	0	0	0.39337	0.472496	0.152206	0.164601
16.3954	4.87262	0.374246	8.92454	321.501	0.174272	7.28188	43343.7	0.9817	0	0.0183	0.0023	0.5	0	0.5	0	0.4608	0.265	0.2742	0.0787	0.4292	0.3408	0.23	0.0942	0.273917	0.364125	0.441437	0.47377	1	1	0	0	0.425406	0.454708	0.173379	0.189323
35.2361	4.37667	0.995747	3.42543	463.389	0.135983	4.91339	68680.3	1	0	0	0.0025	0.4878	0.1036	0.4086	0.0281	0.46	0.4258	0.1142	0.0257	0.4906	0.4356	0.0739	0.1539	0.225982	0.420906	0.511444	0.681785	1	0	0	0	0.409494	0.149669	0.179048	0.278562
45.8415	4.51885	0.750672	13.163	828.148	0.171086	9.81723	82476.8	0.9608	0	0.0392	0.002	0.4983	0.0033	0.4983	0.0022	0.4514	0.2997	0.2489	0.000654	0.4867	0.495	0.0183	0.1514	0.307799	0.439075	0.421788	0.544894	1	1	0	0	0.4366	0.480425	0.140814	0.232098
35.4402	7.70154	0.84869	10.2952	698.168	0.0457819	4.97845	31795.9	1	0	0	0.0122	0.8975	0	0.1025	0.0545	0.6533	0	0.3467	0.1864	0.6292	0	0.3708	0.3781	0.328175	0.841474	0.934887	0.977074	1	1	1	1	0.446792	0.631991	0.707096	0.785058
23.5756	6.91344	0.766151	17.9514	292.217	0.0536837	9.2604	38459.2	1	0	0	0.0035	0.5708	0	0.4292	0.1103	0.5	0	0.5	0.5114	0.5	0	0.5	0.6008	0.392306	0.9874	1	1	1	1	1	1	0.465269	0.699233	0.837133	0.866933
46.6485	2.36291	0.319178	10.737	534.753	0.088461	6.90018	94756.3	1	0	0	0.002	0.5	0	0.5	0.0681	0.5	0	0.5	0.0066	0.5042	0	0.4958	0	0.26227	0.976239	0.996809	0.991044	1	1	1	1	0.421423	0.681446	0.667803	0.663681
13.4332	4.23721	0.101999	12.4756	113.415	0.17928	4.14755	65086.7	0.9808	0	0.0192	0.0029	0.5	0	0.5	0.0414	0.5	0	0.5	0.0282	0.5	0	0.5	0.0517	0.211475	0.552154	0.842475	0.977646	1	1	1	1	0.404792	0.531185	0.623558	0.676449
24.8991	1.05425	0.754915	8.31639	632.544	0.148616	2.97644	15920.7	1	0	0	0.0045	0.4256	0.2231	0.3514	0.0018	0.3269	0.3111	0.3619	0.0027	0.3161	0.3961	0.2878	0.057	0.158492	0.167939	0.134242	0.170764	1	0	0	0	0.387664	0.0565795	0.0456472	0.0759214
16.496	9.81977	0.309627	4.30871	807.023	0.0543983	1.12272	61172.3	1	0	0	0.0356	0.8958	0	0.1042	0.0992	0.8275	0	0.1725	0.1357	0.8142	0	0.1858	0.1769	0.183101	0.706348	0.923542	0.986912	1	1	1	1	0.406234	0.601849	0.686414	0.721271
4.82029	8.19007	0.359488	17.1717	122.743	0.128871	1.61896	41712.1	1	0	0	0	0.4983	0.0817	0.345	0	0.38	0.3283	0.2733	0	0.325	0.4	0.2533	0	0.166247	0.158639	0.143916	0.138206	1	1	0	0	0.388749	0.386213	0.0479719	0.0460688
24.3246	1.16539	0.457196	15.6295	19.5302	0.140613	1.07962	31416.7	1	0	0	0.0027	0.5	0	0.5	0.0709	0.5017	0.0025	0.4958	0.1691	0.5058	0.0117	0.4825	0.1041	0.120143	0.526068	0.891498	0.902468	1	1	1	1	0.374281	0.532323	0.686866	0.668856
46.4153	6.02069	0.279542	7.14983	556.08	0.141286	4.70801	4731.57	1	0	0	0.0029	0.5	0	0.5	0.0025	0.4606	0.2256	0.3139	0.0121	0.4408	0.3083	0.2508	0.0961	0.238907	0.347931	0.294463	0.414368	1	1	0	0	0.413936	0.450144	0.102188	0.170156
47.9949	1.76719	0.92665	5.15573	708.086	0.161145	1.4568	39284.6	0.9983	0	0.0017	0.0044	0.215	0.7517	0.0333	0.0941	0.305	0.695	0	0.0744	0.3542	0.6458	0	0.1236	0.131372	0.201147	0.37018	0.512604	1	0	0	0	0.378591	0.0984155	0.148193	0.212068
20.3858	2.49354	0.561696	9.53632	737.361	0.0427258	0.987141	89892.3	1	0	0	0.013	0.8508	0	0.1492	0.2914	0.6625	0.025	0.3125	0.3932	0.6275	0.0467	0.3258	0.6418	0.137856	0.659044	0.983787	0.998872	1	1	1	1	0.383619	0.650148	0.792329	0.880224
10.423	3.37137	0.923451	19.5804	252.882	0.106467	3.05263	18409.7	1	0	0	0.0031	0.5042	0	0.4958	0.1577	0.5008	0.0042	0.495	0.4548	0.5042	0.0042	0.4917	0.5267	0.181413	0.894203	0.999787	0.999959	1	1	1	1	0.394838	0.683968	0.818196	0.84222
25.3549	5.9359	0.328311	10.0184	909.584	0.000986745	8.23234	25866.9	1	0	0	0.007	1	0	0	0.0348	1	0	0	0.1422	1	0	0	0.1419	0.385868	0.946939	0.999704	1	1	1	1	1	0.464289	0.66058	0.713968	0.713967
22.0744	9.70548	0.304635	11.8248	62.9465	0.0491888	6.57297	8186.62	1	0	0	0.0069	0.8567	0	0.1433	0.1343	0.695	0	0.305	0.2018	0.68	0	0.32	0.25	0.378437	0.978377	0.999998	1	1	1	1	1	0.461779	0.704226	0.733933	0.75
11.8482	1.96595	0.191469	11.3043	924.745	0.166416	2.04891	39787	0.9983	0	0.0017	0.0025	0.2653	0.3269	0.4078	0.0026	0.4083	0.5917	0	0.3385	0.4367	0.5633	0	0.3724	0.142397	0.125656	0.571577	0.678209	1	0	0	0	0.381632	0.0427521	0.303359	0.350203
31.1617	3.34032	0.690684	8.11849	995.536	0.138835	7.49134	41323.1	0.9992	0	0.0008	0.002	0.4589	0.1531	0.3881	0.0322	0.2075	0.7925	0	0.0741	0.3967	0.6033	0	0.2398	0.256806	0.268789	0.239314	0.599459	1	0	0	0	0.419602	0.10033	0.104471	0.279753
19.0435	3.69104	0.345372	1.74059	954.473	0.0168262	0.529226	30810.9	1	0	0	0.035	1	0	0	0.0662	1	0	0	0.2632	0.7558	0.0092	0.235	0.3898	0.130149	0.376895	0.841836	0.976797	1	1	1	1	0.388383	0.481032	0.701679	0.788866
11.5598	2.2743	0.96488	4.4171	133.386	0.175078	8.9945	88416.9	0.99	0	0.01	0.002	0.5542	0.0167	0.4292	0.033	0.5567	0.035	0.4083	0.1179	0.5592	0.0525	0.3883	0.177	0.250603	0.832799	0.88473	0.905855	1	1	1	1	0.417534	0.621933	0.667543	0.694285
29.0835	0.253951	0.245023	15.0631	477.522	0.118009	7.83851	9209.59	1	0	0	0.0021	0.4933	0.1475	0.3592	0.0023	0.4286	0.3419	0.2294	0.0251	0.4317	0.5183	0.05	0.1001	0.230428	0.307187	0.369064	0.429738	1	0	0	0	0.410843	0.103162	0.131388	0.176613
32.2154	3.89275	0.865027	12.7668	39.4022	0.0146195	8.55409	11887.6	1	0	0	0.0071	1	0	0	0.0192	1	0	0	0.1072	1	0	0	0.586	0.289783	0.920417	0.996188	1	1	1	1	1	0.432294	0.646539	0.701129	0.862
19.2815	2.62897	0.0531765	10.3993	366.089	0.131674	9.91022	2356.8	1	0	0	0.002	0.5783	0.1083	0.3133	0.0057	0.5525	0.1325	0.315	0.154	0.5561	0.1461	0.2978	0.3805	0.271773	0.571931	0.85959	0.999506	1	0	0	0	0.424591	0.192544	0.337863	0.460002
24.5576	7.65418	0.0481829	1.2322	227.083	0.158153	8.6004	92291.4	0.9725	0	0.0275	0.0027	0.5114	0.0281	0.4606	0.0014	0.4953	0.2078	0.2969	0.0543	0.4989	0.2639	0.2372	0.1881	0.344757	0.463906	0.469472	0.640922	1	1	0	0	0.449152	0.488435	0.174591	0.276341
46.8843	2.02454	0.643175	3.23711	638.823	0.0334869	2.16306	9676.45	1	0	0	0.0082	1	0	0	0.0559	0.6958	0	0.3042	0.1614	0.7008	0.0033	0.2958	0.00073928	0.160855	0.67196	0.959183	0.989212	1	1	1	1	0.389685	0.575953	0.706861	0.663317
7.84541	1.60351	0.276782	13.0904	233.466	0.0824027	0.756644	26458.4	1	0	0	0.0114	0.57	0.36	0	0	0.1525	0.8475	0	0	0.1125	0.8875	0	0	0.135288	0.115146	0.0933386	0.0889185	1	0	0	0	0.382229	0.0383818	0.0311129	0.0296395
26.1194	0.767168	0.338038	19.8947	372.036	0.0614252	2.41655	67139.3	1	0	0	0.0122	0.725	0	0.275	0.0299	0.6675	0.0783	0.2542	0	0.6258	0.1333	0.2408	0.00039	0.156766	0.600682	0.67165	0.646223	1	1	1	0	0.389655	0.543527	0.557217	0.215538
40.0558	2.95384	0.548219	3.62489	436.891	0.150415	9.33384	34829	1	0	0	0.0033	0.5014	0.1581	0.3406	0.007	0.3392	0.5642	0.0967	0.0766	0.4408	0.5567	0.0025	0.2404	0.278845	0.353535	0.405582	0.600007	1	0	0	0	0.427382	0.120178	0.160727	0.280136
18.3626	5.52225	0.678965	5.72405	68.3004	0.122743	7.04648	57645.6	1	0	0	0.0042	0.5492	0	0.4508	0.1162	0.5308	0	0.4692	0.3109	0.5308	0	0.4692	0.3182	0.297587	0.816486	0.955459	0.983909	1	1	1	1	0.433929	0.644229	0.755453	0.76737
38.6562	3.14958	0.652969	10.5304	757.291	0.187314	8.50632	66251.4	0.8983	0	0.1017	0.0024	0.4303	0.2403	0.3284	0.0049	0.3808	0.6192	0	0.0662	0.3933	0.6067	0	0.2335	0.267624	0.253449	0.489382	0.642453	1	0	0	0	0.423341	0.0861162	0.185194	0.291984
38.5191	8.73995	0.80886	1.32001	355.762	0.134761	3.46188	28769	1	0	0	0.006	0.4989	0.1989	0.3022	0.0404	0.4914	0.3047	0.2039	0.0136	0.4792	0.2958	0.225	0.1401	0.24785	0.325788	0.517053	0.658676	1	0	0	0	0.41795	0.122063	0.176884	0.266259
31.4936	9.07676	0.420302	19.2229	852.963	0.0109847	1.85227	20436.8	1	0	0	0.0213	1	0	0	0.0784	1	0	0	0.1688	1	0	0	0.3115	0.243199	0.762474	0.970768	0.998842	1	1	1	1	0.4215	0.613625	0.713189	0.770114
49.126	6.24959	0.530063	1.53568	580.135	0.178486	0.257433	51228.6	0.9658	0	0.0342	0.0302	0.1144	0.5894	0.2961	0.0358	0.1925	0.8075	0	0.1019	0.21	0.79	0	0.0856	0.1203	0.0985108	0.226682	0.282368	1	0	0	0	0.3835	0.0447703	0.109527	0.122656
0.313005	6.46246	0.120657	8.64858	878.033	0.149294	9.09213	55297.5	0.9642	0	0.0358	0	0.5	0	0.5	0	0.3311	0.3336	0.3353	0	0.2025	0.7975	0	0	0.288113	0.285669	0.195331	0.0834239	1	1	0	0	0.429371	0.428556	0.0651103	0.027808
7.0418	5.48001	0.991655	11.9419	857.722	0.0575191	2.62548	43715.7	1	0	0	0.009	0.7117	0.1375	0.1458	0	0.3522	0.5372	0.1106	0	0.3075	0.6925	0	0	0.221323	0.198855	0.155675	0.117675	1	0	0	0	0.410108	0.0662849	0.0518916	0.0392251
32.3225	8.9726	0.28403	2.12502	596.801	0.190538	7.97013	36810.6	0.945	0	0.055	0.0025	0.4961	0.0911	0.4128	0.0471	0.4978	0.4619	0.0403	0.2144	0.4997	0.4772	0.0231	0.3039	0.347431	0.607322	0.685578	0.845755	1	1	0	0	0.449977	0.551474	0.299993	0.383218
26.5341	2.20737	0.140492	7.0618	963.595	0.101421	6.76655	80133.1	1	0	0	0.0019	0.505	0.2258	0.2692	0.0355	0.3814	0.5081	0.1106	0.1837	0.5	0.5	0	0.3853	0.220635	0.301718	0.462611	0.899748	1	0	0	0	0.407512	0.112406	0.215437	0.428349
12.5853	9.03481	0.427505	8.2164	27.0948	0.124774	9.8577	62316.5	1	0	0	0.0045	0.5642	0	0.4358	0.0927	0.53	0	0.47	0.264	0.5183	0	0.4817	0.4467	0.389782	0.980567	1	1	1	1	1	1	0.464761	0.691089	0.754667	0.815567
5.63368	4.13063	0.242017	10.9964	472.262	0.0126471	1.17417	53172.1	1	0	0	0.0039	1	0	0	0.0579	1	0	0	0.29	1	0	0	0.3442	0.144329	0.535425	0.94551	0.997479	1	1	1	1	0.382743	0.531108	0.74517	0.78056
24.0586	7.40967	0.323901	18.0437	712.663	0.176165	1.20912	10937.3	0.9792	0	0.0208	0.0047	0.4422	0.2697	0.2881	0.0656	0.3892	0.4342	0.1767	0.2035	0.4378	0.5394	0.0228	0.3795	0.180392	0.222708	0.433088	0.642639	1	0	0	0	0.395031	0.0961025	0.212196	0.340713
12.0903	9.56735	0.982837	15.7719	416.852	0.0962302	7.92032	79096.4	1	0	0	0.0038	0.5	0	0.5	0.133	0.5	0	0.5	0.1861	0.5	0	0.5	0.3008	0.384697	0.978989	0.999982	1	1	1	1	1	0.462832	0.703996	0.728694	0.766933
2.62901	5.26718	0.0335075	19.7328	702.625	0.0724029	6.94627	30251.8	1	0	0	0	0.4475	0.1508	0.3783	0	0.3275	0.6567	0.0158	0	0.2917	0.7	0.0083	0	0.248265	0.230169	0.161731	0.143098	1	0	0	0	0.416088	0.0767229	0.0539102	0.0476994
44.9458	5.04998	0.204847	8.51283	16.2501	0.023931	1.64425	16946.8	1	0	0	0.0129	1	0	0	0.0353	0.8808	0	0.1192	0.2668	0.6983	0	0.3017	0.5596	0.179256	0.613547	0.966999	0.999939	1	1	1	1	0.397385	0.549616	0.7446	0.85318
43.6298	5.37686	0.556353	6.85954	263.449	0.0393346	5.84102	72359.4	1	0	0	0.0027	1	0	0	0.0651	0.5158	0	0.4842	0.2596	0.515	0	0.485	0.4032	0.254511	0.856614	0.999885	1	1	1	1	1	0.41907	0.640571	0.753162	0.801067
42.7621	9.51905	0.950394	19.7755	49.4782	0.147744	4.52636	44887.7	0.9942	0	0.0058	0.0127	0.5	0	0.5	0.1831	0.5	0	0.5	0.3385	0.5	0	0.5	0.4423	0.288581	0.950044	0.999931	0.999998	1	1	1	1	0.43376	0.711048	0.779477	0.814099
48.131	5.44563	0.150185	17.864	98.0743	0.100412	8.89884	28213.1	1	0	0	0.0055	0.5975	0	0.4025	0.1209	0.5675	0.0025	0.43	0.1015	0.5175	0.0083	0.4742	0.1018	0.34168	0.893228	0.994762	0.995082	1	1	1	1	0.44906	0.671376	0.698754	0.698961
3.94772	3.53193	0.159155	18.2493	75.919	0.0028539	5.0388	86738.1	1	0	0	0	1	0	0	0	1	0	0	0	1	0	0	0	0.204264	0.204264	0.204264	0.204264	1	1	1	1	0.401421	0.401421	0.401421	0.401421
20.8308	0.7334	0.882124	2.8338	192.783	0.00385681	6.18894	70264	1	0	0	0.0017	1	0	0	0.0089	1	0	0	0.011	1	0	0	0.0114	0.208424	0.753411	0.89537	0.958096	1	1	1	1	0.403375	0.587437	0.635457	0.656499
17.0814	3.03188	0.510829	6.58085	574.817	0.052583	5.52159	24381.8	1	0	0	0.0028	0.6458	0	0.3542	0.1232	0.5467	0	0.4533	0.4613	0.5425	0	0.4575	0.5147	0.226146	0.981282	0.999997	0.999994	1	1	1	1	0.409649	0.701494	0.820432	0.838231
43.4606	1.39883	0.774256	4.02535	933.613	0.0917298	8.09363	59231.5	1	0	0	0.0032	0.52	0	0.48	0.0134	0.5	0	0.5	0.0159	0.5	0	0.5	0.0647	0.22608	0.526541	0.931254	0.979718	1	1	1	1	0.40976	0.513314	0.649051	0.681473
3.67074	2.12671	0.724801	16.8556	817.804	0.0488685	4.72651	52641.4	1	0	0	0	0.7033	0.215	0	0	0.4222	0.5481	0.0297	0	0.3614	0.5964	0.0422	0	0.173788	0.157275	0.145765	0.137697	1	0	0	0	0.391263	0.0524251	0.0485885	0.0458989
46.1515	9.3291	0.506516	17.3902	493.323	0.0566266	2.5637	99002.7	1	0	0	0.0173	0.8208	0	0.1792	0.1042	0.6025	0	0.3975	0.3169	0.5158	0	0.4842	0.3794	0.27515	0.860072	0.997387	0.999924	1	1	1	1	0.430817	0.654757	0.771429	0.793108
47.0086	0.313117	0.790876	11.726	189.005	0.182311	9.0582	21289.1	0.8875	0	0.1125	0.0025	0.5492	0.2533	0.1975	0.0013	0.4742	0.4533	0.0725	0.0278	0.4544	0.5053	0.0403	0.0053	0.225027	0.323801	0.394982	0.428361	1	0	0	0	0.409176	0.108367	0.140927	0.144554
13.1391	9.86397	0.552859	14.1871	986.926	0.144765	5.08634	27548.9	0.9967	0	0.0033	0.0032	0.4789	0.1272	0.3939	0.0116	0.4639	0.3072	0.2289	0.1647	0.4556	0.3097	0.2347	0.192	0.293495	0.323273	0.598629	0.732826	1	0	0	0	0.432232	0.111624	0.254443	0.308275
28.8825	2.16624	0.591785	12.2148	341.304	0.191246	1.88488	58038.3	0.8092	0	0.1908	0.0031	0.3403	0.3428	0.3169	0.0017	0.3417	0.3425	0.3158	0.077	0.1642	0.6292	0.2067	0.0931	0.144256	0.145047	0.205023	0.229083	1	0	0	0	0.382452	0.0489157	0.0940076	0.107394
2.39568	3.17847	0.695459	0.482262	428.076	0.196853	0.928047	63607.6	0.7225	0	0.2775	0	0.2133	0.375	0.4117	0	0	1	0	0	0	1	0	0	0.127728	0.0970313	0.0396732	0.0378207	1	0	0	0	0.375909	0.0323438	0.0132244	0.0126069
21.1246	4.1623	0.0787097	5.8592	803.703	0.189369	2.495	3775.95	0.9092	0	0.0908	0.0028	0.4361	0.1853	0.3786	0.0321	0.3572	0.3597	0.2831	0.1343	0.3447	0.4314	0.2239	0.1712	0.17744	0.189606	0.3107	0.386952	1	0	0	0	0.393413	0.0739019	0.148333	0.186051
17.8098	1.205	0.700066	8.41132	403.103	0.0138234	7.58411	99413.3	1	0	0	0.0051	1	0	0	0.004	1	0	0	0.0512	1	0	0	0.0684	0.233901	0.656111	0.979846	0.999966	1	1	1	1	0.413	0.55337	0.677015	0.689455
4.46649	0.483567	0.0442056	8.03295	777.438	0.0982612	1.69997	84054.7	1	0	0	0	0.23	0.1792	0.5908	0	0	0.8	0.2	0	0	1	0	0	0.125257	0.106181	0.0589442	0.0423076	1	0	0	0	0.375086	0.0353938	0.0196481	0.0141025
35.8917	9.76872	0.223638	16.761	302.166	0.177505	9.45166	71438.9	0.9767	0	0.0233	0.0026	0.5058	0.095	0.3992	0.1024	0.4933	0.235	0.2717	0.2368	0.4853	0.2319	0.2828	0.426	0.377393	0.7844	0.870012	0.940652	1	1	0	0	0.459998	0.628933	0.368937	0.455551
43.9319	2.87987	0.166014	17.7732	845.131	0.152677	2.7278	74824.7	1	0	0	0.0085	0.4875	0.1683	0.3442	0.0583	0.4833	0.5167	0	0.0298	0.4733	0.5267	0	0.2427	0.174681	0.408079	0.43999	0.629551	1	0	0	0	0.394394	0.15546	0.156597	0.29075
4.55035	4.59116	0.825145	7.45079	101.804	0.0403677	8.71395	46465.8	1	0	0	0	0.9667	0	0	0	0.6517	0.3483	0	0	0.6175	0.3825	0	0	0.276347	0.273428	0.259175	0.255189	1	1	0	0	0.425449	0.424476	0.0863916	0.0850629
45.458	3.28007	0.576805	14.0157	326.257	0.0837159	4.88986	19380.3	1	0	0	0.003	0.5467	0	0.4533	0.0299	0.5467	0.0317	0.4217	0.0284	0.5469	0.0719	0.3811	3.65e-06	0.217459	0.815744	0.951533	0.915205	1	1	1	1	0.40682	0.615215	0.659978	0.638403
30.8581	3.42916	0.0203766	3.80296	549.636	0.0297503	3.30321	96184.3	1	0	0	0.0247	1	0	0	0.0813	0.7817	0	0.2183	0.3987	0.5992	0	0.4008	0.5537	0.20643	0.782821	0.999358	1	1	1	1	1	0.410377	0.621374	0.799353	0.851233
9.57655	7.56416	0.869031	14.5879	487.346	0.198978	6.36068	47865.5	0.9425	0	0.0575	0.0028	0.5	0	0.5	0	0.5	0	0.5	2.2016e-05	0.5	0	0.5	0.0093	0.30106	0.321506	0.321636	0.499184	1	1	1	1	0.43462	0.440502	0.440553	0.502828
43.2535	4.74828	0.874605	11.4194	796.792	0.00213501	1.30706	34512	1	0	0	0.0205	1	0	0	0.0443	1	0	0	0.0412	1	0	0	0.0313	0.188782	0.662276	0.850071	0.910727	1	1	1	1	0.403094	0.568859	0.630424	0.647342
18.0384	1.49953	0.482179	1.97874	893.423	0.182889	4.58452	94299.7	0.8067	0	0.1933	0.0021	0.4483	0.22	0.3317	0.0219	0.3394	0.3211	0.3394	0.0736	0.3267	0.3442	0.3292	0.078	0.179511	0.203516	0.300386	0.307396	1	0	0	0	0.39387	0.0751388	0.124662	0.128465
13.8722	6.97028	0.448425	1.04995	335.684	0.0100898	5.22944	82904.4	1	0	0	0.0173	1	0	0	0.0256	1	0	0	0.1486	1	0	0	0.2403	0.353463	0.820723	0.995296	0.999996	1	1	1	1	0.456921	0.615441	0.714632	0.746765
5.39993	6.54932	0.568587	6.00267	195.835	0.0866142	1.94342	1556.21	1	0	0	0	0.5	0	0.5	0	0.4333	0.005	0.555	0	0.395	0.0825	0.4775	0	0.168786	0.168564	0.166292	0.16013	1	1	1	1	0.389595	0.389521	0.388764	0.38671
13.6007	7.37051	0.87799	5.95199	621.046	0.0606588	9.61709	95603.9	1	0	0	0.0056	0.5583	0	0.4417	0.0783	0.5	0	0.5	0.2846	0.5	0	0.5	0.4365	0.41369	0.945417	0.999997	1	1	1	1	1	0.473097	0.674572	0.761532	0.812167
6.07505	5.5887	0.444059	11.548	531.894	0.137592	8.47502	14960.8	0.9958	0	0.0042	0.00053367	0.4947	0.0172	0.4881	0.0041	0.4567	0.2558	0.2875	0.083	0.4194	0.3328	0.2478	0.1313	0.310955	0.300605	0.422969	0.462158	1	1	0	0	0.437163	0.434902	0.168656	0.197819
33.9467	2.75604	0.975359	19.4373	904.646	0.0176536	6.71656	60916.2	1	0	0	0.0079	1	0	0	0.0152	1	0	0	0.1419	0.87	0	0.13	0.41	0.267605	0.864536	0.999635	1	1	1	1	1	0.425168	0.626579	0.713845	0.803333
33.2452	2.07024	0.179373	2.34514	158.8	0.110018	1.26539	61690.2	1	0	0	0.0329	0.5083	0.005	0.4867	0.1367	0.5133	0.0492	0.4375	0.003	0.5142	0.1017	0.3842	0.0289	0.166268	0.743663	0.791645	0.756091	1	1	1	0	0.399723	0.626788	0.598215	0.261664
21.4201	4.32859	0.612363	13.7678	747.653	0.093887	2.37682	45930.5	1	0	0	0.0125	0.5017	0.2233	0.275	0.0017	0.4842	0.2258	0.29	0.0742	0.4781	0.2197	0.3022	0.1269	0.208485	0.287563	0.358536	0.397696	1	0	0	0	0.406995	0.096421	0.144245	0.174865
8.30654	5.81907	0.779961	16.6918	359.586	0.0228793	4.2181	93879.1	1	0	0	0.0148	1	0	0	0.0606	0.9692	0	0.0308	0.1092	0.7917	0	0.2083	0.2722	0.289616	0.913916	0.987581	0.99985	1	1	1	1	0.434805	0.658172	0.698927	0.75735
39.5115	5.12387	0.146876	2.90231	890.245	0.119928	9.57965	7187.56	1	0	0	0.0039	0.5753	0.0153	0.4094	0.0108	0.4889	0.2889	0.2222	0.0681	0.4872	0.4706	0.0422	0.3301	0.328048	0.451439	0.539311	0.800461	1	1	0	0	0.443983	0.487413	0.20247	0.376854
44.3402	0.61775	0.474262	15.2829	600.865	0.0255694	8.79388	57184.9	1	0	0	0.0117	1	0	0	0.0207	0.885	0	0.115	0.0339	0.7833	0	0.2167	0.1133	0.305447	0.744695	0.983956	0.999987	1	1	1	1	0.439049	0.588465	0.672619	0.704429
15.1406	4.66396	0.213522	10.6365	258.326	0.159642	4.64736	14402.6	0.9783	0	0.0217	0.0038	0.4867	0.1667	0.3467	0.0368	0.4872	0.1597	0.3531	0.1353	0.4786	0.1511	0.3703	0.3255	0.234741	0.289462	0.543065	0.868836	1	0	0	0	0.412847	0.108754	0.226122	0.398112
6.90448	4.46526	0.195013	2.51696	689.835	0.0439678	7.14676	73618.6	1	0	0	0.0022	0.9667	0.0333	0	0	0.59	0.1433	0.2667	0	0.5564	0.1531	0.2906	0	0.277785	0.269232	0.259393	0.256776	1	1	0	0	0.426662	0.423077	0.0864643	0.0855922
22.342	0.158568	0.117499	3.52499	287.584	0.0218387	3.99243	40453.9	1	0	0	0.0028	1	0	0	0.011	1	0	0	0.0638	0.9933	0	0.0067	0.1262	0.177809	0.603063	0.918714	0.998942	1	1	1	1	0.393536	0.538021	0.660838	0.708381
27.4245	6.60467	0.971112	2.7338	839.602	0.188108	1.768	98094.6	0.9667	0	0.0333	0.003	0.4494	0.2136	0.3369	0.0465	0.4156	0.4172	0.1672	0.2778	0.4486	0.5094	0.0419	0.4638	0.183432	0.274003	0.496128	0.675752	1	0	0	0	0.395477	0.106834	0.257976	0.379851
9.11861	5.96717	0.601708	0.184643	752.791	0.151446	6.41043	86372.3	0.9925	0	0.0075	0.0025	0.4953	0.0244	0.4803	2.231e-05	0.4256	0.2572	0.3172	0.1228	0.4125	0.27	0.3175	0.1338	0.273288	0.281773	0.402518	0.409462	1	1	0	0	0.425263	0.427265	0.175106	0.181087
48.6912	6.30406	0.897525	16.3832	213.729	0.0796015	6.50532	66734.1	1	0	0	0.0076	0.6858	0	0.3142	0.1036	0.62	0	0.38	0.108	0.5808	0	0.4192	0.0809	0.329507	0.849969	0.969044	0.99901	1	1	1	1	0.445702	0.65119	0.692348	0.693303
3.12405	9.21782	0.785956	5.44361	917.344	0.0190261	3.1686	72864	1	0	0	0	0.9233	0	0	0	0.7625	0.0825	0	0	0.7125	0.1775	0	0	0.21626	0.215109	0.209468	0.207152	1	1	1	0	0.40542	0.405036	0.403156	0.0690507
0.46787	1.10529	0.943395	12.8522	565.907	0.077617	2.51656	71950.4	1	0	0	0	0.1583	0.37	0.3967	0	0.0792	0.92	0.00083	0	0.0417	0.9583	0	0	0.120537	0.103704	0.079278	0.0724652	1	0	0	0	0.373512	0.034568	0.026426	0.0241551
6.61534	9.41284	0.0928156	9.92822	313.029	0.134045	0.492099	91798.3	1	0	0	0.0352	0.4922	0.2181	0.2897	0.0019	0.4689	0.4156	0.1156	0.4175	0.4233	0.37	0.2067	0.6157	0.145145	0.196333	0.521286	0.985389	1	0	0	0	0.393448	0.0660776	0.312929	0.533696
16.8425	3.84879	0.770463	19.1409	592.848	0.157483	0.689531	87298.3	1	0	0	0.0287	0.4531	0.1847	0.3622	0.0094	0.4008	0.5992	0	0.3581	0.4117	0.5883	0	0.3908	0.153271	0.162362	0.500361	0.617153	1	0	0	0	0.39399	0.0572542	0.286154	0.335984
42.5066	7.61682	0.391352	12.0821	734.027	0.104384	3.63678	23986.4	1	0	0	0.011	0.5275	0.0533	0.4192	0.0105	0.4936	0.3144	0.1919	0.0765	0.4519	0.3344	0.2136	0.1949	0.236327	0.387651	0.44655	0.593562	1	1	0	0	0.415776	0.46605	0.17435	0.262821
17.3644	8.58248	0.131699	15.1389	202.559	0.0514589	6.00708	65715.3	1	0	0	0.0074	0.8867	0	0.1133	0.0839	0.6592	0	0.3408	0.3096	0.6292	0	0.3708	0.3806	0.32631	0.898488	0.99977	1	1	1	1	1	0.44457	0.660796	0.76979	0.793533
14.5727	3.01192	0.408397	13.5002	627.89	0.139669	6.10613	98702.4	1	0	0	0.002	0.4639	0.1289	0.4072	0.0045	0.4308	0.5692	0	0.2719	0.4575	0.5425	0	0.3253	0.228594	0.250873	0.669372	0.788471	1	0	0	0	0.410198	0.0851243	0.313757	0.371257
38.1376	1.25115	0.81453	14.9945	886.115	0.0734029	0.638135	42827.8	1	0	0	0.0048	0.5742	0.15	0.2758	0.009	0.4833	0.445	0.0717	0.0253	0.4125	0.5542	0.0333	0.2204	0.115704	0.220676	0.180129	0.419783	1	0	0	0	0.373501	0.0765588	0.0684762	0.213394
12.3491	2.78971	0.261543	1.14633	722.283	0.112059	3.68507	67592.5	1	0	0	0.0102	0.4931	0.0714	0.4356	0.00054422	0.4314	0.2564	0.3122	0.0511	0.3456	0.5714	0.0831	0.1531	0.220915	0.254839	0.261418	0.401263	1	1	0	0	0.410372	0.418461	0.104173	0.184788
47.6496	0.348618	0.744075	10.9242	126.154	0.0482399	3.79935	91221.7	1	0	0	0.0015	1	0	0	0.0312	1	0	0	0.0286	1	0	0	0.0011	0.16434	0.755478	0.948408	0.974629	1	1	1	1	0.388613	0.595559	0.659003	0.658576
18.649	7.01304	0.209792	16.2468	788.495	0.107587	8.75438	96761.9	1	0	0	0.0032	0.5933	0	0.4067	0.0299	0.4994	0.0011	0.4994	0.1521	0.4994	0.0011	0.4994	0.2322	0.342095	0.811304	0.922965	0.967447	1	1	1	1	0.448432	0.613735	0.691688	0.733216
14.4693	7.93604	0.961045	2.04691	73.223	0.0995743	0.315429	35283.1	1	0	0	0.026	0.7783	0	0.2217	0.0918	0.7442	0	0.2558	0.1434	0.7258	0	0.2742	0.1649	0.127694	0.331629	0.526498	0.64303	1	1	1	1	0.384565	0.474476	0.556633	0.602643
10.8337	0.412472	0.794855	6.65961	467.942	0.103434	6.86314	50272.3	1	0	0	0.0016	0.5017	0.2408	0.2575	0	0.3742	0.5042	0.1217	0.1004	0.3692	0.6308	0	0.2008	0.204125	0.169354	0.388011	0.556884	1	0	0	0	0.401908	0.0564513	0.162804	0.252561
0.936762	8.92058	0.156395	0.365827	384.477	0.0877578	4.78647	50629.4	1	0	0	0	0.4267	0.1242	0.4492	0	0.3967	0.2058	0.3975	0	0.3833	0.2308	0.3858	0	0.249254	0.232221	0.216717	0.206125	1	0	0	0	0.416418	0.077407	0.0722391	0.0687084
45.1225	4.81925	0.365667	0.940484	411.345	0.0945685	1.83515	87870.6	1	0	0	0.0185	0.5425	0.13	0.3275	0.0168	0.5292	0.2817	0.1892	0.0656	0.4872	0.3406	0.1722	0.2178	0.179581	0.312238	0.388339	0.53846	1	0	0	0	0.39936	0.109679	0.151313	0.252087
40.2483	7.51512	0.110479	5.33219	653.057	0.0754487	0.603699	75956.2	1	0	0	0.0195	0.735	0.1133	0.1517	0.0711	0.4972	0.3306	0.1722	0.1138	0.4369	0.5619	0.0011	0.3083	0.137525	0.244152	0.37467	0.51827	1	0	0	0	0.385675	0.105084	0.162823	0.275523
38.9626	1.67165	0.06409	17.4273	742.425	0.00610197	6.43715	15393.5	1	0	0	0.008	1	0	0	0.0343	1	0	0	0.0451	1	0	0	0.0488	0.283445	0.861527	0.967635	0.995353	1	1	1	1	0.430482	0.631942	0.670912	0.681384
23.8221	3.93716	0.66719	2.46059	512.108	0.097171	4.44111	37827.5	1	0	0	0.0065	0.5042	0.0292	0.4667	0.0054	0.4925	0.3725	0.135	1.1971e-05	0.5042	0.3858	0.11	0.042	0.214081	0.550281	0.414311	0.496365	1	1	0	0	0.40686	0.51856	0.138108	0.179455
44.6666	1.01653	0.134107	13.8668	407.862	0.197947	3.74864	25482.3	0.9842	0	0.0158	0.0019	0.305	0.2733	0.4217	0.096	0.2067	0.6067	0.1867	0.0183	0.2042	0.7958	0	0.0862	0.159865	0.274013	0.296122	0.325099	1	0	0	0	0.387255	0.123338	0.104807	0.1371
27.8782	4.70914	0.106644	0.0862994	497.995	0.126749	5.91499	20881	1	0	0	0.0022	0.5189	0.0064	0.4747	0.0182	0.4689	0.2856	0.2456	0.134	0.4497	0.2914	0.2589	0.1536	0.245386	0.364802	0.468827	0.51739	1	1	0	0	0.415862	0.461001	0.200942	0.223663
20.1147	6.11265	0.627614	17.0479	395.457	0.153616	6.81131	26690.1	0.9858	0	0.0142	0.0046	0.5	0	0.5	3.017e-06	0.4856	0.2022	0.3122	0.0353	0.4261	0.2778	0.2961	0.1111	0.293047	0.405954	0.377335	0.438338	1	1	0	0	0.432549	0.468652	0.137545	0.183146
37.5262	8.14875	0.412064	3.03821	943.281	0.123693	3.09586	49003.6	1	0	0	0.0084	0.4956	0.1989	0.3056	0.0422	0.4197	0.3539	0.2264	0.0162	0.4108	0.3642	0.225	0.1276	0.236409	0.299133	0.349155	0.446569	1	0	0	0	0.414936	0.113778	0.121785	0.19139
42.2458	2.65725	0.453583	5.67343	282.206	0.146445	6.60058	78243.8	1	0	0	0.0029	0.5072	0.1189	0.3739	0.0274	0.4969	0.3261	0.1769	0.0016	0.47	0.3708	0.1592	0.088	0.232896	0.567305	0.616199	0.659256	1	0	0	0	0.411932	0.198235	0.205933	0.249085
23.0732	4.27617	0.397916	4.13554	521.99	0.167095	8.6754	69949.1	0.985	0	0.015	0.0022	0.5417	0	0.4583	0.0026	0.4853	0.2344	0.2803	0.0491	0.4386	0.3644	0.1969	0.0985	0.287737	0.418126	0.400096	0.509427	1	1	0	0	0.429979	0.473575	0.149732	0.202642
5.81247	5.31758	0.839057	3.90763	662.524	0.118643	4.09828	80553.7	1	0	0	0	0.4989	0.0022	0.4989	0	0.1908	0.8092	0	0	0.1592	0.8408	0	0	0.233568	0.224856	0.086965	0.0754152	1	1	0	0	0.411189	0.408285	0.0289883	0.0251384
16.244	6.40517	0.904406	15.3666	766.004	0.0368828	3.42243	6588.36	1	0	0	0.0181	1	0	0	0.123	0.6908	0	0.3092	0.3538	0.6192	0	0.3808	0.5186	0.295672	0.903231	0.999785	1	1	1	1	1	0.437924	0.67541	0.784528	0.839533
32.8365	6.80179	0.199144	7.85963	106.975	0.155288	2.81128	54081.8	0.9892	0	0.0108	0.0089	0.5	0	0.5	0.0473	0.5	0	0.5	0.0368	0.4994	0.0119	0.4886	0.0505	0.219202	0.685191	0.900141	0.954431	1	1	1	1	0.409367	0.577497	0.645647	0.66831
41.2661	5.62535	0.126047	12.5849	982.14	0.127726	0.347966	93299.9	1	0	0	0.014	0.3436	0.3294	0.3269	0.0172	0.3108	0.6892	0	0.1802	0.3892	0.6108	0	0.3423	0.129024	0.128754	0.284696	0.505302	1	0	0	0	0.381008	0.0486513	0.154965	0.282534
30.6467	9.94937	0.820567	11.1678	719.944	0.111177	8.37258	74032.8	1	0	0	0.004	0.5081	0.1281	0.3639	0.0512	0.4969	0.2878	0.2153	0.1632	0.4822	0.3172	0.2006	0.1769	0.39862	0.546844	0.664754	0.767562	1	0	0	0	0.46754	0.199348	0.275985	0.314821
36.4914	3.09406	0.0390117	15.8653	297.846	0.0644122	1.9817	48409.5	1	0	0	0.0061	0.61	0	0.39	0.0349	0.5	0	0.5	0.0412	0.5	0	0.5	0.1498	0.154143	0.512957	0.811581	0.987443	1	1	1	1	0.386748	0.515952	0.617594	0.712414
49.8066	3.63677	0.378175	9.62415	164.053	0.116953	6.05661	52268.1	1	0	0	0.0043	0.5583	0	0.4417	0.0532	0.5592	0.0033	0.4375	0.2048	0.5608	0.0083	0.4308	0.0628	0.238208	0.92498	0.99592	0.990812	1	1	1	1	0.414169	0.659393	0.733573	0.684537
8.15226	0.657653	0.498066	18.206	658.034	0.163412	5.85953	55951.1	1	0	0	0.0018	0.4283	0.2333	0.3383	0.0008844	0.16	0.84	0	0.0729	0.2558	0.7442	0	0.1553	0.187725	0.145665	0.224112	0.392555	1	0	0	0	0.396508	0.04885	0.0990041	0.182618
1.89807	1.36559	0.368166	14.2628	668.836	0.0210032	8.05228	90439.6	1	0	0	0	0.8033	0	0	0	0.4967	0.3633	0	0	0.3983	0.6017	0	0	0.157839	0.156265	0.148024	0.145679	1	1	0	0	0.385946	0.385422	0.0493412	0.0485596
49.3743	6.70784	0.265483	14.4814	448.962	0.0444589	3.19625	58811.1	1	0	0	0.0103	0.9433	0	0.0567	0.1564	0.5183	0	0.4817	0.291	0.5183	0	0.4817	0.2874	0.248371	0.939162	0.999674	0.999898	1	1	1	1	0.419557	0.698521	0.763558	0.762433
23.4535	4.9785	0.805666	4.64626	990.645	0.0249696	5.71869	64756.5	1	0	0	0.0038	1	0	0	0.0806	0.9408	0	0.0592	0.2612	0.5642	0	0.4358	0.3269	0.250955	0.95101	0.999956	1	1	1	1	1	0.418252	0.677203	0.753719	0.775633
10.5439	9.13269	0.71419	2.65508	558.96	0.071065	8.28325	44282.2	1	0	0	0.0077	0.8258	0	0.1742	0.0755	0.765	0	0.235	0.0793	0.7558	0	0.2442	0.0795	0.426286	0.976919	0.998995	0.999946	1	1	1	1	0.477995	0.68414	0.692765	0.693149
10.1939	5.01639	0.289134	15.4597	900.789	0.194992	7.4277	77011.4	0.9742	0	0.0258	0.0021	0.5	0	0.5	0	0.4225	0.2342	0.3433	0.0909	0.4125	0.3533	0.2342	0.2134	0.279194	0.304929	0.350857	0.533848	1	1	0	0	0.427098	0.434976	0.147252	0.249083
47.381	8.38413	0.0245541	19.0522	812.765	0.142558	7.64388	46955.5	0.9908	0	0.0092	0.0031	0.5289	0.0972	0.3739	0.0218	0.4367	0.3483	0.215	0.0465	0.4269	0.3744	0.1986	0.1412	0.342092	0.417047	0.470526	0.66849	1	1	0	0	0.448397	0.479616	0.172342	0.269897
48.8888	3.9926	0.49303	6.76364	913.198	0.130794	2.87669	64361.7	1	0	0	0.0135	0.4842	0.1	0.4158	0.0169	0.3783	0.3667	0.255	0.0025	0.3264	0.5614	0.1122	0.1027	0.19421	0.225521	0.265755	0.391285	1	0	0	0	0.40257	0.0808071	0.0894183	0.164662
28.6616	9.44887	0.0839138	12.3458	178.731	0.0908613	7.08874	33744.3	1	0	0	0.0071	0.5	0	0.5	0.0708	0.5	0	0.5	0.123	0.5	0	0.5	0.2298	0.38164	0.91885	0.982822	0.995841	1	1	1	1	0.462913	0.663217	0.701941	0.74188
48.3331	9.61351	0.633829	1.81669	868.554	0.0381816	7.2504	88791.2	1	0	0	0.0063	0.9733	0	0.0267	0.1311	0.6192	0	0.3808	0.2389	0.5875	0	0.4125	0.3291	0.403693	0.984851	0.999998	1	1	1	1	1	0.469998	0.705317	0.746299	0.776367
12.8338	1.45896	0.663198	9.32925	423.657	0.00868079	2.77612	5080.68	1	0	0	0.0136	1	0	0	0.0035	1	0	0	0.0036	1	0	0	0.0258	0.192511	0.61139	0.658983	0.776462	1	1	1	1	0.402037	0.538297	0.554194	0.600754
14.8418	7.46997	0.385551	18.8316	155.097	0.0288284	7.53066	40512.7	1	0	0	0.0081	1	0	0	0.1669	0.8308	0	0.1692	0.3951	0.72	0	0.28	0.4725	0.415156	0.991899	1	1	1	1	1	1	0.474419	0.7196	0.798367	0.824167
41.7083	5.21126	0.958082	15.9855	584.979	0.0323871	7.34257	1975.18	1	0	0	0.0107	1	0	0	0.0616	0.5342	0	0.4658	0.3379	0.5342	0	0.4658	0.4983	0.385534	0.95356	0.999982	1	1	1	1	1	0.465411	0.67172	0.779294	0.832767
17.6581	7.99679	0.0151264	4.56427	453.925	0.113025	2.67655	21807.4	1	0	0	0.0232	0.5164	0.0914	0.3922	0.0019	0.4861	0.1536	0.3603	0.0034	0.4858	0.1633	0.3508	0.0307	0.238585	0.421433	0.422467	0.494892	1	1	0	0	0.420595	0.474444	0.141956	0.175197
25.8407	2.56856	0.947075	1.42314	692.556	0.0815414	9.41677	19789.6	1	0	0	0.0039	0.5	0	0.5	0.0472	0.5	0	0.5	0.1691	0.5	0	0.5	0.4493	0.29019	0.89461	0.999992	0.999998	1	1	1	1	0.431363	0.64727	0.723031	0.816433
14.0677	0.206482	0.537779	16.5673	864.732	0.121869	0.389828	13111.9	1	0	0	0.0103	0.1581	0.7097	0.1322	0	0.0258	0.9742	0	0.01	0.1133	0.8867	0	0.0782	0.108117	0.0861166	0.0592965	0.151844	1	0	0	0	0.372806	0.0287055	0.0230988	0.0766814
41.0089	7.86057	0.674488	9.00901	783.689	0.194119	6.15955	18727	0.9492	0	0.0508	0.0024	0.4769	0.0853	0.4378	0.026	0.46	0.315	0.225	0.0666	0.4461	0.3128	0.2411	0.1733	0.298051	0.368578	0.553502	0.633464	1	1	0	0	0.433484	0.464859	0.206701	0.268921
7.34935	0.540225	0.887359	9.74577	317.023	0.143513	3.50479	75580.8	1	0	0	0.0024	0.2361	0.4344	0.3294	0	0.0917	0.8942	0.0142	0	0.0883	0.9117	0	0	0.161027	0.111219	0.0758831	0.0686803	1	0	0	0	0.387809	0.0370729	0.0252944	0.0228934
26.74	8.04464	0.801017	14.0883	381.623	0.165623	2.3075	95139.1	0.985	0	0.015	0.0038	0.4875	0.1633	0.3492	0.053	0.4269	0.4111	0.1619	0.2933	0.4769	0.4411	0.0819	0.4024	0.205465	0.278245	0.55984	0.716667	1	0	0	0	0.403088	0.110415	0.28438	0.373022
1.63656	7.28256	0.621427	7.35558	506.927	0.145219	1.35246	68219.3	0.9908	0	0.0092	0	0.4675	0	0.5325	0	0.1417	0.645	0.2133	0	0.0875	0.7925	0.12	0	0.152272	0.148667	0.0930344	0.0719271	1	1	0	0	0.384091	0.382889	0.0310115	0.0239757
36.2742	1.71814	0.857049	7.24403	181.098	0.105399	0.840056	85368.1	1	0	0	0.046	0.51	0	0.49	0.0463	0.5158	0.0275	0.4567	0.0016	0.5233	0.0992	0.3775	0.0242	0.142015	0.494131	0.512552	0.491455	1	1	1	1	0.396005	0.513477	0.504717	0.505218
8.54185	9.64915	0.249241	3.34196	617.978	0.154715	2.21157	17441.5	0.99	0	0.01	0.0071	0.4867	0.0333	0.48	0.0048	0.3889	0.5256	0.0856	0.1589	0.3608	0.6392	0	0.2041	0.21439	0.225833	0.354356	0.478922	1	1	0	0	0.407163	0.410211	0.171085	0.227674
7.526	8.28004	0.582585	6.4995	673.118	0.00777616	9.22263	32848.2	1	0	0	0.0052	1	0	0	0	1	0	0	0	1	0	0	0	0.445393	0.463537	0.463529	0.460378	1	1	1	1	0.483531	0.487846	0.487843	0.486793
41.9862	9.17755	0.0732999	12.9702	431.86	0.0199134	6.24662	42327.2	1	0	0	0.0079	1	0	0	0.0894	1	0	0	0.2245	0.78	0	0.22	0.4538	0.370032	0.939056	0.999911	1	1	1	1	1	0.459311	0.676152	0.74147	0.817933
35.6531	1.29839	0.0297471	5.0035	82.5766	0.169318	5.13696	38168.9	0.93	0	0.07	0.0028	0.5033	0.01	0.4867	0.017	0.5025	0.0308	0.4667	0.002	0.5014	0.0539	0.4447	0.0272	0.185824	0.820474	0.871337	0.86466	1	1	1	1	0.396208	0.612491	0.624446	0.63062
